# Supplementary material for: Heteroresistance to Colistin in Clinical Isolates of Klebsiella pneumoniae Producing OXA-48
Source: Antibiotics (Basel). 2023 Jun 27;12(7):1111. doi: 10.3390/antibiotics12071111 (PMC10375995; doi:10.3390/antibiotics12071111)
Supplement: Supplementary file 1 [file antibiotics-12-01111-s001.zip]

Archive with 1 entries (1 files):
- antibiotics-2454108-supplementary.pdf
